# Supplementary material for: Map-based cloning and CRISPR/Cas9-based editing uncover BoNA1 as the causal gene for the no-anthocyanin-accumulation phenotype in curly kale (Brassica oleracea var. sabellica)
Source: Hortic Res. 2023 Jun 29;10(8):uhad133. doi: 10.1093/hr/uhad133 (PMC10410298; doi:10.1093/hr/uhad133)
Supplement: Web_Material_uhad133 [file web_material_uhad133.zip]

Archive with 1 entries (1 files):
- ! Revised Supplementary materials-5.4.docx
